# Supplementary material for: OrthoSNAP: A tree splitting and pruning algorithm for retrieving single-copy orthologs from gene family trees
Source: PLoS Biol. 2022 Oct 13;20(10):e3001827. doi: 10.1371/journal.pbio.3001827 (PMC9595520; doi:10.1371/journal.pbio.3001827)
Supplement: S1 Table — This table details the species used for the budding yeasts, filamentous fungi, and mammalian datasets. All proteomes from budding yeasts were downloaded from Shen and colleagues [51]. Proteomes from filamentous fungi and mammals were downloaded from NCBI, and their accessions and assembly names are provided. (XLSX) [file pbio.3001827.s009.xlsx]

## Sheet:  S1 Table
S1 Table. Species and accession numbers for proteomes used in each dataset.
Dataset	Name	NCBI Accession	Assembly name
Budding Yeast	Ambrosiozyma_kashinagacola	[1]	[1]
Budding Yeast	Ambrosiozyma_monospora	[1]	[1]
Budding Yeast	Ascoidea_asiatica	[1]	[1]
Budding Yeast	Ascoidea_rubescens	[1]	[1]
Budding Yeast	Candida_auris	[1]	[1]
Budding Yeast	Clavispora_lusitaniae	[1]	[1]
Budding Yeast	Cyberlindnerabianii_JCM3601	[1]	[1]
Budding Yeast	Cyberlindnera_jadinii	[1]	[1]
Budding Yeast	Eremothecium_cymbalariae	[1]	[1]
Budding Yeast	Eremothecium_gossypii	[1]	[1]
Budding Yeast	Hanseniaspora_uvarum	[1]	[1]
Budding Yeast	Hanseniaspora_valbyensis	[1]	[1]
Budding Yeast	Kluyveromyces_lactis	[1]	[1]
Budding Yeast	Kluyveromyces_marxianus	[1]	[1]
Budding Yeast	Lachancea_nothgi	[1]	[1]
Budding Yeast	Lachancea_quebecensis	[1]	[1]
Budding Yeast	Metschnikowia_hibisci	[1]	[1]
Budding Yeast	Metschnikowia_shivogae	[1]	[1]
Budding Yeast	Ogataea_methanolica	[1]	[1]
Budding Yeast	Ogataea_parapolymorpha	[1]	[1]
Budding Yeast	Ogataea_polymorpha	[1]	[1]
Budding Yeast	Saccharomycopsis_malanga	[1]	[1]
Budding Yeast	Wickerhamomyces_anomalus	[1]	[1]
Budding Yeast	Wickerhamomyces_ciferrii	[1]	[1]
Filamentous Fungi	Aspergillus_awamori	GCA_003850985.1	Aawm_assembly01
Filamentous Fungi	Aspergillus_niger	GCA_000002855.2	ASM285v2
Filamentous Fungi	Aspergillus_aculeatus	GCA_001890905.1	Aspac1
Filamentous Fungi	Aspergillus_nidulans	GCA_000149205.2	ASM14920v2
Filamentous Fungi	Aspergillus_ustus	GCA_000812125.1	Austus1.0
Filamentous Fungi	Aspergillus_flavus	GCA_009017415.1	ASM901741v1
Filamentous Fungi	Aspergillus_oryzae	GCA_000184455.3	ASM18445v3
Filamentous Fungi	Aspergillus_nomius	GCA_009176395.1	Asppse1
Filamentous Fungi	Aspergillus_bombycis	GCA_001792695.1	ASM179269v1
Filamentous Fungi	Aspergillus_candidus	GCA_002847045.1	Aspcand1
Filamentous Fungi	Aspergillus_campestris	GCA_002847485.1	Aspcam1
Filamentous Fungi	Aspergillus_terreus	GCA_000149615.1	ASM14961v1
Filamentous Fungi	Aspergillus_novofumigatus	GCA_002847465.1	Aspnov1
Filamentous Fungi	Aspergillus_lentulus	GCA_010724455.1	ASM1072445v1
Filamentous Fungi	Aspergillus_fischeri	GCA_000149645.3	ASM14964v3
Filamentous Fungi	Aspergillus_fumigatus	GCA_000002655.1	ASM265v1
Filamentous Fungi	Aspergillus_thermomutatus	GCA_002237265.2	ASM223726v2
Filamentous Fungi	Aspergillus_clavatus	GCA_000002715.1	ASM271v1
Filamentous Fungi	Aspergillus_cristatus	GCA_001717485.1	ASM171748v1
Filamentous Fungi	Aspergillus_chevalieri	GCA_016861735.1	AchevalieriM1_assembly01
Filamentous Fungi	Aspergillus_glaucus	GCA_001890805.1	Aspgl1
Filamentous Fungi	Aspergillus_ruber	GCA_000600275.1	Eurhe1
Filamentous Fungi	Penicillium_solitum	GCA_002072235.1	ASM207223v1
Filamentous Fungi	Penicillium_polonicum	GCA_002072265.1	ASM207226v1
Filamentous Fungi	Penicillium_expansum	GCA_000769745.1	ASM76974v1
Filamentous Fungi	Penicillium_digitatum	GCA_000315645.2	PdigPd1_v1
Filamentous Fungi	Penicillium_rubens	GCA_000226395.1	PenChr_Nov2007
Filamentous Fungi	Penicillium_chrysogenum	GCA_000710275.1	ASM71027v1
Filamentous Fungi	Penicillium_nalgiovense	GCA_002072425.1	ASM207242v1
Filamentous Fungi	Penicillium_coprophilum	GCA_002072405.1	ASM207240v1
Filamentous Fungi	Penicillium_griseofulvum	GCA_001561935.1	ASM156193v1
Filamentous Fungi	Penicillium_vulpinum	GCA_002072255.1	ASM207225v1
Filamentous Fungi	Penicillium_arizonense	GCA_001773325.1	ASM177332v1
Filamentous Fungi	Penicillium_antarcticum	GCA_002072345.1	ASM207234v1
Filamentous Fungi	Penicillium_subrubescens	GCA_001908125.1	ASM190812v1
Filamentous Fungi	Penicillium_brasilianum	GCA_001048715.1	Pbras_Allpaths-LG
Mammals	Opossum	MonDom5	GCF_000002295.2
Mammals	Sloth	mChoDid1.pri	GCF_015220235.1
Mammals	Armadillo	Dasnov3.0	GCF_000208655.1
Mammals	Elephant	Loxafr3.0	GCF_000001905.1
Mammals	Hedgehog	EriEur2.0	GCF_000296755.1
Mammals	Shrew	TupChi_1.0	GCA_000334495.1
Mammals	Dolphin	mTurTru1.mat.Y	GCF_011762595.1
Mammals	Cow	ARS-UCD1.2	GCF_002263795.1
Mammals	Pig	Sscrofa11.1	GCF_000003025.6
Mammals	Alpaca	VicPac3.1	GCF_000164845.3
Mammals	Horse	EquCab3.0	GCF_002863925.1
Mammals	Dog	ROS_Cfam_1.0	GCF_014441545.1
Mammals	Cat	Felis_catus_9.0	GCF_000181335.3
Mammals	Rabbit	OryCun2.0	GCF_000003625.3
Mammals	Pika	OchPri4.0	GCF_014633375.1
Mammals	Squirrel	ASM342692v1	GCF_003426925.1
Mammals	Guinea_pig	Cavpor3.0	GCF_000151735.1
Mammals	Rat	mRatBN7.2	GCF_015227675.2
Mammals	Mouse	GRCm39	GCF_000001635.27
Mammals	Tarsier	Tarsius_syrichta-2.0.1	GCF_000164805.1
Mammals	Marmoset	Callithrix_jacchus_cj1700_1.1	GCF_009663435.1
Mammals	Rhesus	Mmul_10	GCF_003339765.1
Mammals	Orangutan	Susie_PABv2	GCF_002880775.1
Mammals	Gorilla	Kamilah_GGO_v0	GCF_008122165.1
Mammals	Chimp	Clint_PTRv2	GCF_002880755.1
Mammals	Human	GRCh38.p13	GCF_000001405.39
Reference
1. Budding yeast genomes were downloaded from Shen et al. (Shen X-X, Opulente DA, Kominek J, Zhou X, Steenwyk JL, Buh K V., et al. Tempo and Mode of Genome Evolution in the Budding Yeast Subphylum. Cell. 2018;175: 1533-1545.e20. doi:10.1016/j.cell.2018.10.023)
