# Supplementary material for: OrthoSNAP: A tree splitting and pruning algorithm for retrieving single-copy orthologs from gene family trees
Source: PLoS Biol. 2022 Oct 13;20(10):e3001827. doi: 10.1371/journal.pbio.3001827 (PMC9595520; doi:10.1371/journal.pbio.3001827)
Supplement: S2 Table — A table of the number of orthogroups, the number of SC-OGs, the number of gene families with orthologs and paralogs (MC-OGs), and the number of SNAP-OGs examined in the present study. (XLSX) [file pbio.3001827.s010.xlsx]

## Sheet: S2 Table
S2 Table. Number of orthogroups examined.
Dataset	Number of orthogroups analyzed	Number of SC-OGs	Number of MC-OGs	Number of SNAP-OGs
Budding Yeast	4174	1668	2506	1392
Filamentous Fungi	8032	4393	3639	2035
Mammals	17728	321	17407	1775
