# Supplementary material for: OrthoSNAP: A tree splitting and pruning algorithm for retrieving single-copy orthologs from gene family trees
Source: PLoS Biol. 2022 Oct 13;20(10):e3001827. doi: 10.1371/journal.pbio.3001827 (PMC9595520; doi:10.1371/journal.pbio.3001827)
Supplement: S3 Table — A table summarizing the average and standard deviation of taxon completeness in SC-OGs and SNAP-OGs. (XLSX) [file pbio.3001827.s011.xlsx]

## Sheet: S3 Table
S3 Table. Ortholog occupancy for each dataset.
	SC-OGs	SNAP-OGs
Budding yeast	0.82 ± 0.13	0.75 ± 0.16
Filamentous fungi	0.90 ± 0.10	0.73 ± 0.17
Mammals	0.87 ± 0.14	0.74 ± 0.17
