# Supplementary material for: OrthoSNAP: A tree splitting and pruning algorithm for retrieving single-copy orthologs from gene family trees
Source: PLoS Biol. 2022 Oct 13;20(10):e3001827. doi: 10.1371/journal.pbio.3001827 (PMC9595520; doi:10.1371/journal.pbio.3001827)
Supplement: S4 Table — Phylogenetic information content of SC-OGs and SNAP-OGs were examined using the 9 properties described here. The abbreviation, description, additional notes, and function in PhyKIT used to calculate each property are listed here. (XLSX) [file pbio.3001827.s012.xlsx]

## Sheet: S4 Table
S4 Table. Nine properties of phylogenetic information content.
Property	Abbreviation	Description	Notes	Function in PhyKIT (Steenwyk et al., 2021) used to calulate property	Citation
Average bootstrap support	ABS	Mean ultrafast bootstrap approximation support observed in a phylogenetic tree	Higher values are indicative of greater tree certainty	bipartition_support_stats	NA
Alignment length	Aln. len.	Total number of sites in an alignment	Longer alignments are assocaited with strong phylogenetic signal	alignment_length	[1]
Degree of violation of the molecular clock	DVMC	Deviation from clock-like evolution	Lower values indicate more clock-like evolution	dvmc	[2]
Parsimony-informative sites	PI sites	The number of parsimony-informative sites in an alignment	The number of PI sites is associated with strong phylogenetic signal	parsimony_informative_sites	[1, 3]
Relative composition variability	RCV	Average variability in sequence composition among taxa	Lower values are indicative of lower composition bias in an alignment	rel_comp_var	[4]
Robinson-Foulds distance	RF distance	A measure of distance between two phylogenetic trees	Lower values indicate more similar phylogenies	robinson_foulds_distance	[5]
Saturation	saturation	Multiple sequence alignments that have undergone numerous substitutions such that the distance between taxa are underestimated	Values of 1 indicate no saturation; values of 0 indicate completely saturated data	saturation	[6]
treeness	tness	Proportion of tree distance observed among internal branches	Higher values are indicative of a higher signal-to-noise ratio	treeness	[4]
treeness / RCV	tness / RCV	A measure of signal-to-noise ratio (treeness) and composition bias (RCV)	Higher values are indicative of a high signal-to-noise ratio and sequences that are less susceptible to composition biases	toverr	[4]
Reference
1. Shen XX, Salichos L, Rokas A. A Genome-Scale Investigation of How Sequence, Function, and Tree-Based Gene Properties Influence Phylogenetic Inference. Genome Biol Evol. 2016 Sep 2;8(8):2565-80. doi: 10.1093/gbe/evw179.
2. Liu L, Zhang J, Rheindt FE, Lei F, Qu Y, Wang Y, Zhang Y, Sullivan C, Nie W, Wang J, Yang F, Chen J, Edwards SV, Meng J, Wu S. Genomic evidence reveals a radiation of placental mammals uninterrupted by the KPg boundary. Proc Natl Acad Sci U S A. 2017 Aug 29;114(35):E7282-E7290. doi: 10.1073/pnas.1616744114. Epub 2017 Aug 14.
3. Steenwyk JL, Buida TJ 3rd, Li Y, Shen XX, Rokas A. ClipKIT: A multiple sequence alignment trimming software for accurate phylogenomic inference. PLoS Biol. 2020 Dec 2;18(12):e3001007. doi: 10.1371/journal.pbio.3001007.
4. Phillips MJ, Penny D. The root of the mammalian tree inferred from whole mitochondrial genomes. Mol Phylogenet Evol. 2003 Aug;28(2):171-85. doi: 10.1016/s1055-7903(03)00057-5.
5. Robinson DF, Foulds LR. Comparison of phylogenetic trees. Mathematical Biosciences, 1981, 53 (1–2):131-147. doi: 10.1016/0025-5564(81)90043-2.
6. Philippe H, Brinkmann H, Lavrov DV, Littlewood DT, Manuel M, Wörheide G, Baurain D. Resolving difficult phylogenetic questions: why more sequences are not enough. PLoS Biol. 2011 Mar;9(3):e1000602. doi: 10.1371/journal.pbio.1000602.
