# Supplementary material for: OrthoSNAP: A tree splitting and pruning algorithm for retrieving single-copy orthologs from gene family trees
Source: PLoS Biol. 2022 Oct 13;20(10):e3001827. doi: 10.1371/journal.pbio.3001827 (PMC9595520; doi:10.1371/journal.pbio.3001827)
Supplement: S5 Table — Degree of freedom, sum of squares, mean square, F-value, and p-value for multifactorial analysis of variance are shown here. Multifactorial analysis of variance was conducting accounting for potential interaction effects as well as using an additive model, which does not account for interaction effects. (XLSX) [file pbio.3001827.s013.xlsx]

## Sheet: S5 Table
S5 Table. Multi-factor analysis of variance results reveals no substantial differences between SC-OGs and SNAP-OGs.
These results account for potential interaction effects
	Df	Sum Sq.	Mean Sq.	F value	Pr(>F)
metric	8	6181427000	772678400	19487.4	0
group	1	9225.72	9225.72	0.232677	0.629547
dataset	2	56035050	28017530	706.617	1.52269e-305
metric:group	8	464268	58033.4	1.46363	0.16468
metric:dataset	16	390730800	24420670	615.902	0
group:dataset	2	3308885	1654443	41.7259	7.68983e-19
metric:group:dataset	16	26443290	1652706	41.6821	3.90714e-131
Residuals	104202	4131634000	39650.2	NA	NA
These results use an additive model and do not account for interaction effects
	Df	Sum Sq.	Mean Sq.	F value	Pr(>F)
metric	8	6181000000	772678397	17692.6	0
group	1	9226	9226	0.211	0.646
dataset	2	56040000	28017526	641.539	0
Residuals	104244	4553000000	43672	NA
group refers to if the gene is an SC-OG or a SNAP-OG
dataset refers to if the gene is from the budding yeast, filamentous fungi, or mammals dataset
metric refers to the various tree or alignment property (e.g., alignment length)
