# Supplementary material for: OrthoSNAP: A tree splitting and pruning algorithm for retrieving single-copy orthologs from gene family trees
Source: PLoS Biol. 2022 Oct 13;20(10):e3001827. doi: 10.1371/journal.pbio.3001827 (PMC9595520; doi:10.1371/journal.pbio.3001827)
Supplement: S6 Table — Examining tree certainty and tree certainty-all revealed similar levels of incongruence among gene trees inferred using SC-OGs and SNAP-OGs. (XLSX) [file pbio.3001827.s014.xlsx]

## Sheet: S6 Table
S6 Table. Tree certainty and tree certainty-all results.
		Tree certainty under stochastic bipartition adjustment	Tree certainty including all conflicting bipartitions under stochastic bipartition adjustment	Tree certainty under uniform bipartition adjustment	Tree certainty including all conflicting bipartitions under uniform bipartition adjustment
Budding yeast	SC-OGs	0.66	0.65	0.47	0.49
	SNAP-OGs	0.58	0.57	0.39	0.39
Filamentous Fungi	SC-OGs	0.75	0.75	0.65	0.64
	SNAP-OGs	0.76	0.75	0.6	0.6
Mammals	SC-OGs	0.28	0.29	0.17	0.18
	SNAP-OGs	0.28	0.28	0.2	0.2
