# Supplementary material for: OrthoSNAP: A tree splitting and pruning algorithm for retrieving single-copy orthologs from gene family trees
Source: PLoS Biol. 2022 Oct 13;20(10):e3001827. doi: 10.1371/journal.pbio.3001827 (PMC9595520; doi:10.1371/journal.pbio.3001827)
Supplement: S7 Table — The NCBI accession, assembly name, name in files, and ingroup/outgroup designations are detailed here for each proteome used. (XLSX) [file pbio.3001827.s015.xlsx]

## Sheet: S7 Table
S7 Table. Dataset for examining deep evolutionary relationships among eutherian mammals.
NCBI Accession	Assembly name	Name	Group
GCF_015220235.1	mChoDid1.pri	Choloepus_didactylus.Xenarthra	Xenarthra
GCF_000208655.1	Dasnov3.0	Dasypus_novemcinctus.Xenarthra	Xenarthra
GCF_000001905.1	Loxafr3.0	Loxodonta_africana.Afrotheria	Afrotheria
GCF_000243295.1	TriManLat1.0	Trichechus_manatus_latirostris.Afrotheria	Afrotheria
GCF_000299155.1	EleEdw1.0	Elephantulus_edwardii.Afrotheria	Afrotheria
GCF_000313985.2	ASM31398v2	Echinops_telfairi.Afrotheria	Afrotheria
GCF_000296735.1	ChrAsi1.0	Chrysochloris_asiatica.Afrotheria	Afrotheria
GCF_000298275.1	OryAfe1.0	Orycteropus_afer_afer.Afrotheria	Afrotheria
GCF_000001635.27	GRCm39	Mus_musculus.Eutheria	other Eutheria
GCF_000001405.39	GRCh38.p13	Homo_sapiens.Eutheria	other Eutheria
GCF_000003025.6	Sscrofa11.1	Sus_scrofa.Eutheria	other Eutheria
GCF_003339765.1	Mmul_10	Macaca_mulatta.Eutheria	other Eutheria
GCF_009762305.2	mZalCal1.pri.v2	Zalophus_californianus.Eutheria	other Eutheria
GCF_001704415.1	ARS1	Capra_hircus.Eutheria	other Eutheria
GCF_012295265.1	UNSW_AlpineDingo_1.0	Canis_lupus_dingo.Eutheria	other Eutheria
GCF_008692025.1	mPhoSin1.pri	Phocoena_sinus.Eutheria	other Eutheria
GCF_000803125.2	CamDro3	Camelus_dromedarius.Eutheria	other Eutheria
GCF_000003625.3	OryCun2.0	Oryctolagus_cuniculus.Eutheria	other Eutheria
GCF_002940915.1	ASM294091v2	Desmodus_rotundus.Eutheria	other Eutheria
GCA_000230445.1	HetGla_1.0	Heterocephalus_glaber.Eutheria	other Eutheria
GCF_015852505.1	mTacAcu1.pri	Tachyglossus_aculeatus.outgroup	outgroup
GCF_016161935.1	ASM1616193v1	Mauremys_reevesii.outgroup	outgroup
GCF_009819795.1	bAytFul2.pri	Aythya_fuligula.outgroup	outgroup
GCF_015220075.1	bFalRus1.pri	Falco_rusticolus.outgroup	outgroup
GCF_009764565.2	rDerCor1.pri.v3	Dermochelys_coriacea.outgroup	outgroup
GCF_009819535.1	rLacAgi1.pri	Lacerta_agilis.outgroup	outgroup
GCA_001728815.2	terp_v2_2	Malaclemys_terrapin_terrapin.outgroup	outgroup
GCF_008822105.2	bTaeGut2.pat.W.v2	Taeniopygia_guttata.outgroup	outgroup
