# Supplementary material for: OrthoSNAP: A tree splitting and pruning algorithm for retrieving single-copy orthologs from gene family trees
Source: PLoS Biol. 2022 Oct 13;20(10):e3001827. doi: 10.1371/journal.pbio.3001827 (PMC9595520; doi:10.1371/journal.pbio.3001827)
Supplement: S8 Table — A table of the number of orthogroups, the number of SC-OGs, the number of gene families with orthologs and paralogs (MC-OGs), and the number of SNAP-OGs examined among eutherian mammals. (XLSX) [file pbio.3001827.s016.xlsx]

## Sheet: S8 Table
S8 Table. Number of orthogroups examined among eutherian mammals.
Number of orthogroups analyzed	Number of SC-OGs	Number of MC-OGs	Number of SNAP-OGs
16711	252	16459	1428
