# Supplementary material for: OrthoSNAP: A tree splitting and pruning algorithm for retrieving single-copy orthologs from gene family trees
Source: PLoS Biol. 2022 Oct 13;20(10):e3001827. doi: 10.1371/journal.pbio.3001827 (PMC9595520; doi:10.1371/journal.pbio.3001827)
Supplement: S9 Table — Gene support frequency results reveal similar levels of support between the 3 hypotheses concerning deep evolutionary divergences among mammals. Multitest corrected p-values are also shown here. (XLSX) [file pbio.3001827.s017.xlsx]

## Sheet: S9 Table
S9 Table. Gene support frequency results among ancient eutherian mammalian relationships.
Dataset	Multi-test corrected p-value	Total genes	Genes that support Afrotheria and Xenarthra as sister to all other Eutheria	Genes that support Xenarthra as sister to all other Eutheria	Genes that support Afrotheria as sister to all other Eutheria	Ratio of genes that support Afrotheria and Xenarthra as sister to all other Eutheria	Ratio of genes that support Xenarthra as sister to all other Eutheria	Ratio of genes that support Afrotheria as sister to all other Eutheria
SC-OGs	p = 0.26	252	121	51	80	0.48	0.2	0.32
SNAP-OGs		1363	582	284	497	0.43	0.21	0.36
SC-OGs collapsed	p = 0.05	135	82	18	35	0.61	0.13	0.26
SNAP-OGs collapsed		808	387	142	279	0.48	0.18	0.35
