# Supplementary material for: OrthoSNAP: A tree splitting and pruning algorithm for retrieving single-copy orthologs from gene family trees
Source: PLoS Biol. 2022 Oct 13;20(10):e3001827. doi: 10.1371/journal.pbio.3001827 (PMC9595520; doi:10.1371/journal.pbio.3001827)
Supplement: S10 Table — Notably, OrthoSNAP provides the most user flexibility and handles the most use cases. (XLSX) [file pbio.3001827.s018.xlsx]

## Sheet: S10 Table
S10 Table. Comparison between different algorithms that identify subgroups of orthologous genes or conduct species-specific inparalog trimming.
Software/Algorithm	Tree-based	Sequence-based	Input tree rooted	Identifies single-copy subgroups	Handles species-specific inparalogs
OrthoSNAP	√	X	√ and X	√	√
DISCO	√	X	X	√	X
Maximum Inclusion	√	X	√	√	X
Agalma	√	X	X	√	X
PhyloTreePruner	√	X	√	X	√
OMA	X	√	NA	√	NA
	√ indicates yes
	X indicates no
	NA indicates not applicable
	√ and X indicates the user can decide
